# Supplementary material for: Orientational Preferences of GPI-Anchored Ly6/uPAR Proteins
Source: Int J Mol Sci. 2022 Dec 20;24(1):11. doi: 10.3390/ijms24010011 (PMC9819746; doi:10.3390/ijms24010011)
Supplement: Supplementary file 1 [file ijms-24-00011-s001.zip]

Archive with 1 entries (1 files):
- ijms-2072972-supplementary.pdf
